# Supplementary material for: Vitamin D3 Regulates Energy Homeostasis under Short-Term Fasting Condition in Zebrafish (Danio Rerio)
Source: Nutrients. 2024 Apr 25;16(9):1271. doi: 10.3390/nu16091271 (PMC11085765; doi:10.3390/nu16091271)
Supplement: Supplementary file 1 [file nutrients-16-01271-s001.zip]

Archive with 1 entries (1 files):
- nutrients-2922624-supplementary.pdf
